# Supplementary material for: Prognosis and treatment of 46 Chinese pediatric cystic fibrosis patients
Source: BMC Pediatr. 2021 Jul 28;21:329. doi: 10.1186/s12887-021-02789-8 (PMC8317407; doi:10.1186/s12887-021-02789-8)
Supplement: Supplementary file 2 — Additional file 2: Table S2. Clinical data of 46 Chinese CF patients. [file 12887_2021_2789_MOESM2_ESM.xlsx]

## Sheet: Sheet1
Table S2 Clinical data of 46 Chinese CF patients
Case NO	Gender	Age of symptom onset	Age at diagnosis	Diagnostic delay	Age at follow up	Sweat test	Clinical presentation	BMI after treatment	BMI centile after treatment(%)	BMI z-score	Respiratory infection times before treatment	Respiratory infection times after treatment	Acute exacerbation times after treatment	FEV1 before treatment	FVC before treatment	FEF75 before treatment	FEV1 at follow up	FVC at follow up	FEF75 at follow up	sputum culture before treatment	sputum culture after treatment	lung CT before treatment	Changes of bronchiectasis after treatment	Onset time of Azithromycin（momth）	Duration of Azithromycin(month)	Duration of Tobramycin(month)	0utcome
1	F	11	11.1425	0.142466	15.7425	96	Cough,wheezing,	15.5556	1.6	-2.1	12	4	0	56.7	89.1	15				SP	Kpn	bronchiectasis		7	24	43	alive,follow up
2	M	9	9.17808	0.178082	9.99178	96	Cough,ABPA,	20.6612	92.2	1.4	2	1	1	114.3	107.8	95.5	120.2	116.5	99.2	filamentous fungi		bronchiectasis	decrease	3	11	31	alive,follow up
3	M	6	13.2082	7.20822	16.8356	109	Cough,ABPA,sinusitis,Pancreatic malfunction	17.2361	18.9	0.9	4	0	3	71.5	87	27.7	70.7	90.8	20.5	PA	PA	bronchiectasis	increase	3	43	36	alive,follow up
4	F	5	15.8849	10.8849	20.0384	90	Cough,Pancreatic malfunction	26.1224	83.9	1	3	3	2	70.6	69.5	32.2	67.8	84	23.6	PA	Kpn	bronchiectasis		12	31	35	alive,follow up
5	F	7	7.45753	0.457534	11.1616	151	Cough	16.9438	48.8	0	4	2	1	92.2	94.8	20.6	75.7	89.7	30.3	PA,SA		bronchiectasis	unchanged	3	45	13	alive,follow up
6	F	0.25	0.8	0.55	4.53425		Cough,wheezing,Pancreatic malfunction	15.5937	20.9	-0.8	4	0	0							PA	SA	inflamation		3	44	18	alive,follow up
7	M	5	13.1096	8.10959	14.6301	99	Cough,wheezing,ABPA,Pancreatic malfunction	14.7161	0.3	-2.8	6	6	2	49	83.7	14.3				PA	PA,SA,filamentous fungi	bronchiectasis	increase	1	13	38	alive,follow up
8	M	12	14.5534	2.55342	17.2164	64	Cough,sinusitis	15.0519	0.1	-3.6	4	3	1	74.5	70.6	54.3	80.8	80	54.5	PA	PA	bronchiectasis	decrease	1	18	24	alive,follow up
9	F	1	8.19452	7.19452	11.2466	92	Cough,ABPA,asthma,sinusitis	19.3685	75.2	0.7	2	0	3	85.2	88.2	49.3	88.4	95	46.4	Candida albicans，A.fumigatus	SA	bronchiectasis	unchanged	1	38	42	alive,follow up
10	F	9	10.874	1.87397	16.211	103	Cough,wheezing,ABPA,asthma,Pancreatic malfunction	16.6335	4.6	-1.7	8	6	4	61.2	73	21.3	34.8	41.4	10.1	SA	PA，Candida albicans	bronchiectasis	increase	3	46	39	alive,follow up
11	M	2	12.0082	10.0082	17.5123	101	Cough,wheezing,ABPA,asthma,Pancreatic malfunction	23.2438	66.6	0.4	4	0	3	70.7	77.6	29.5	87.4	99	41.2	A.fumigatus	PA	bronchiectasis	unchanged	4	62	12	alive,follow up
12	M	5	8.84384	3.84384	11.9534	141	Cough,sinusitis	14.3325	2.2	-2	4	0	0							PA	filamentous fungi	bronchiectasis		3	6	37	alive,follow up
13	F	2	4.00822	2.00822	4.98904	122	Cough,sinusitis	14.5125	27.8	-0.6	6	0	0							PA,SA	PA,SA	bronchiectasis		1	12	30	alive,follow up
14	F	3	5.89863	2.89863	8.5863	67	Cough,wheezing,asthma,Pancreatic malfunction,sinusitis	16.4366	68.4	0.5	6	0	0							A.baumanii，SP		inflamation		7	37	23	alive,follow up
15	M	6	6.98356	0.983562	10.0685	130	Cough,ABPA,asthma,sinusitis	14.7929	14.2	-1.1	4	4	3	78.2	98.1	13.6	72.7	102.3	22.5	PA,Candida albicans	PA,Candida albicans	bronchiectasis	unchanged	5	30	22	alive,follow up
16	F	0.17	7.79726	7.62726	10.3616	97	Cough,ABPA	15.0096	16.6	-1	6	0	1	70.2	65.2	50.1	61.8	57.9	26.6	PA，filamentous fungi，A.fumigatus	PA	bronchiectasis	increase	1	23	22	alive,follow up
17	M	1	8.88493	7.88493	11.5315	160	Cough	13.3333	0.2	-2.9	3	1	0	74.2	84.4	30.3	85.1	104.5	26.6	PA	PA	bronchiectasis		5	22	24	alive,follow up
18	M	0.17	0.89863	0.72863	3.78904		Poor feeding,cough	13.2964	0.3	-2.7	3	1	0							kpn，SA	Acinetobacter	bronchiectasis	unchanged	2	22	25	alive,follow up
19	F	1.75	8.84932	7.09932	11.6822	136	Diarrhoea,abdominal pain, weight stagnation,cough,rectal prolapse	14.7959	7.1	-1.5	6	6	4	86.2	82.2	43.3	98.7	97.4	71.5	PA	PA,filamentous fungi	bronchiectasis	unchanged	1	31	8	alive,follow up
20	F	0.08	0.967123	0.887123	3.06849		Cough	14.8148	18.4	-0.9	2	2	0							PA,SA		inflamation		1	8	48	alive,follow up
21	F	9	11.0082	2.00822	13.6493	96	Cough,ABPA,sinusitis	24.5632	91.3	1.4	5	3	6	83.2	88.3	54	80	92	42	HIB	filamentous fungi	bronchiectasis	unchanged	12	48	24	alive,follow up
22	F	0.33	0.594521	0.264521	3.25205	45	Cough，sinusitis	19.3698	98.5	2.2	2	1	0							PA	SA, filamentous fungi	bronchiectasis	increase	1	24	41	alive,follow up
23	F	0.75	4	3.25	6.24384		Cough,wheezing,asthma,sinusitis，Pancreatic malfunction,fatty diarrea	14.7448	36.3	-0.3	3	3	0							PA	PA	bronchiectasis	unchanged	6	14	4	alive,follow up
24	F	1	3.80274	2.80274	6.69863	85	Cough,Pancreatic malfunction，fatty diarrea	14.6103	31.2	-0.5	3	0	0							PA，A.fumigatus	PA	bronchiectasis		3	10	10	alive,follow up
25	M	0.25	0.630137	0.380137	3.93973		Cough	13.2852	0.3	-2.7	5	1	0							PA, Kpn, stenotrophomonas maltophilia	A.fumigatus	bronchiectasis	unchanged	4	10	13	alive,follow up
26	F	1.5	11.5233	10.0233	12.7342	118	Cough,wheezing,	17.1045	31.2	-0.5	6	4	1	106	103	90	86	98.5	34	PA， Candida	PA	bronchiectasis	unchanged	6	12	4	alive,follow up
27	M	7.67	8.25479	0.584795	17.463	115	Cough,ABPA,asthma	24.2215	80.5	0.9	6	4	2	78.9	88.5	49.5	102.1	104.1	59.5	Streptococcus viridis	PA	bronchiectasis	decrease	1	4	36	alive,follow up
28	M	0.25	3.82466	3.57466	4.72329		Cough,ABPA,Pancreatic malfunction,fatty diarrea	13.5	1	-2.3	4	1	2							PA，Kpn，Candida albicans	PA	bronchiectasis	increase	4	61	11	alive,follow up
29	F	5	9.48219	4.48219	10.337	108	Cough,Pancreatic malfunction	14.2857	7.2	-1.5	3	1	0	95	101.7	33.3				PA		bronchiectasis		4	36	0.5	alive,follow up
30	M	5	8.6274	3.6274	9.67945	125	Cough,sinusitis,nasal polyp	16.7604	58.7	0.2	4	4	1	76.8	83.4	36.1				PA		bronchiectasis		5	11		alive,follow up
31	M	8.75	9.42192	0.671918	12.9041	102	Cough,Pancreatic malfunction	20.9321	81.1	0.9	8	3	3	66.3	90	16.6	38.4	59.9	7	PA,SA	PA，SA	bronchiectasis	unchanged		0.5		alive,follow up
32	F	8	14.5562	6.55616	18.0384	140	Cough,asthma,Pancreatic malfunction	17.9089	8.7	-1.4	2	2	4	118.2	113.9	112.9				PA		bronchiectasis	unchanged				alive,follow up
33	M	0.58	1.11233	0.532329	2.45479	111	Cough,Pancreatic malfunction	14.8438	7.5	-1.4	4	0	0							PA		bronchiectasis					alive,follow up
34	M	0.83	13.2685	12.4385	18.6904	101	Cough,whzeeing,ABPA,sinusitis,nasal polyp	22.5981	54.4	0.1	4	3	4	70.3	86	18.4	45.8	65.8	7.2	PA	PA	bronchiectasis	unchanged				alive,follow up
35	M	7	7.16986	0.169863		106	Cough,ABPA,sinusitis							90.3	86.1	61.4				Achromobacter		bronchiectasis					lost to follow up
36	M	3	11.2192	8.21918			Cough,wheezing,ABPA.asthma							59.9	65.2	35.3				PA，SA		bronchiectasis					lost to follow up
37	F	1	7.3589	6.3589		118	Cough,sinusitis							68.3	86	19.1				Kpn，SA，Geomyces，filamentous fungi		bronchiectasis					lost to follow up
38	F	7.5	8.16438	0.664384		124	Cough							110.1	97.2	78.4				Aspergillus niger		inflamation					lost to follow up
39	F	0	0.923288	0.923288	4.10411	115	Poor feeding, wasting,cough,congenital megacolon	14.77	31.9	-0.5	2	1	3							PA	PA,acinetobacter junii	bronchiectasis					alive,follow up
40	F	0.17	12.0712	11.9012	13.0055	112	Cough,Pancreatic malfunction,diarrea	15.35	5.6	-1.6	8	1	1	85.3	95.7	38.9				PA		bronchiectasis					alive,follow up
41	F	1	4.19726	3.19726	4.2274		Cough,sinusitis,congenital megacolon,rectal prolapse	12.74	0.1	-3.1	4	2	0							PA，SA		bronchiectasis					alive,follow up
42	F	10	10.7233	0.723288		105	Cough,Pancreatic malfunction							87.2	93.9	55.9				PA，Candida albicans，A.fumigatus		bronchiectasis					Dead
43	M	0.17	10.6548	10.4848		108	Cough,Pancreatic malfunction,sinusitis							35.1	50.8	11.1				PA，Aspergillus flavus，A.fumigatus		bronchiectasis					Dead
44	F	2	5.40548	3.40548		109	Cough,Pancreatic malfunction,rectal prolapse,intestinal obstruction													PA		bronchiectasis					Dead
45	F	12	12.6986	0.69863		168	Cough,wheezing,							27.9	57.4	6.6				PA，Geomyces		bronchiectasis					Dead
46	M	7	10.263	3.26301		60	Cough,wheezing,asthma							25.1	33.1	8.6				Normal		bronchiectasis					lost to follow up
